# Supplementary material for: Ultrahigh Water Permeance of Reduced Graphene Oxide Membrane for Radioactive Liquid Waste Treatment
Source: Membranes (Basel). 2021 Oct 24;11(11):809. doi: 10.3390/membranes11110809 (PMC8624586; doi:10.3390/membranes11110809)
Supplement: Supplementary file 1 [file membranes-11-00809-s001.zip]

Archive with 1 entries (1 files):
- membranes-1407682-supplementary.pdf
